# Supplementary material for: Cognitive and Physical Intervention in Metals’ Dysfunction and Neurodegeneration
Source: Brain Sci. 2022 Mar 3;12(3):345. doi: 10.3390/brainsci12030345 (PMC8946530; doi:10.3390/brainsci12030345)
Supplement: Supplementary file 1 [file brainsci-12-00345-s001.zip]

Archive with 1 entries (1 files):
- brainsci-1590257-supplementary.pdf
